# Supplementary material for: The Alzheimer's disease‐associated C99 fragment of APP regulates cellular cholesterol trafficking
Source: EMBO J. 2020 Aug 31;39(20):e103791. doi: 10.15252/embj.2019103791 (PMC7560219; doi:10.15252/embj.2019103791)
Supplement: Supplementary file 3 — Source Data for Expanded View and Appendix [file EMBJ-39-e103791-s008.zip]

Archive with 6 entries (5 files):
- Appendix_and_EV_Source_Data/
- Appendix_and_EV_Source_Data/Source_Data_Figure_EV4.pdf
- Appendix_and_EV_Source_Data/Source_Data_Figure_EV1.pdf
- Appendix_and_EV_Source_Data/Source_Data_Figure_EV2.pdf
- Appendix_and_EV_Source_Data/Source_Data_Figure_EV3.pdf
- Appendix_and_EV_Source_Data/Source_Data_Appendix_Figure_1.pdf
